# Supplementary material for: Diagnostic Odyssey in an Adult Patient with Ophthalmologic Abnormalities and Hearing Loss: Contribution of RNA-Seq to the Diagnosis of a PEX1 Deficiency
Source: Int J Mol Sci. 2022 Oct 15;23(20):12367. doi: 10.3390/ijms232012367 (PMC9604267; doi:10.3390/ijms232012367)
Supplement: Supplementary file 1 [file ijms-23-12367-s001.zip › Supplementary Table S1.xls]

## Sheet: Hoja1
Gene Ontology	Biological process	P-adjusted	Gene ID
GO:0098742	cell-cell adhesion via plasma-membrane adhesion molecules	0.0215374373739183	PIK3CB,MAPK14,FLRT3,CDHR3,AJUBA,CD164,CDH18,CDH8,ROBO3,NTNG1,FAT3,PCDH7,CADM1,EFNA5,PLXNB3,TENM3,PCDHGC3,PCDHGB6,PCDHGA5,PCDHGA3,PCDHGA9
GO:0045047	protein targeting to ER	0.033872089131609	SEC63,SEC61A1,SEC61A2,TRAM1,RPL3,CHMP4B,RPL19,RPL22,SPCS3,RPS4Y1,RPS8,RPL37,RPL13,RPL38,TRAM1L1,RPS27,RPL36A,CHMP4A
GO:0097485	neuron projection guidance	0.033872089131609	EPHA3,PIK3CB,DOK5,MAPK3,GRB10,FLRT3,KIF3A,PTPRA,SEMA4F,SH3KBP1,DPYSL4,ROBO3,PRKCA,NTNG1,B3GNT2,PTPN11,EPHB3,NOG,SLIT3,EFNA5,FLRT2,EPHB4,PLXNB3,TUBB3
GO:0072599	establishment of protein localization to endoplasmic reticulum	0.0369597996251743	SEC63,SEC61A1,SEC61A2,TRAM1,RPL3,CHMP4B,RPL19,RPL22,SPCS3,RPS4Y1,RPS8,RPL37,RPL13,RPL38,TRAM1L1,RPS27,RPL36A,CHMP4A
GO:0060337	type I interferon signaling pathway	0.00157701072243867	OAS2,IFIT3,IFI6,BST2,XAF1,NLRC5,JAK1,IRF2,SCRIB,IRAK1,USP18,IRF7,IFIT1,IFITM1,ISG15,CNOT7,HLA-E,HLA-F
GO:0071357	cellular response to type I interferon	0.00157701072243867	OAS2,IFIT3,IFI6,BST2,XAF1,NLRC5,JAK1,IRF2,SCRIB,IRAK1,USP18,IRF7,IFIT1,IFITM1,ISG15,CNOT7,HLA-E,HLA-F
